# Supplementary material for: Psychiatric nurses versus psychiatrists and pharmacists 'knowledge on polypharmacy practices in psychiatry: An interprofessional mixed-methods exploration
Source: PLoS One. 2026 Jul 14;21(7):e0327104. doi: 10.1371/journal.pone.0327104 (PMC13367700; doi:10.1371/journal.pone.0327104)
Supplement: S1 File — This file contains the study instruments, statistical data file, informed consent form, facilitation letters, institutional review board approval, title page, and additional supporting documents related to the study. (ZIP) [file pone.0327104.s001.zip]

Archive with 9 entries (9 files):
- Providers.sav
- Tools of the study.pdf
- updated Title Page.docx
- SUPPORTING INFORMATION.pdf
- Facilitation_Letter_2.pdf
- Facilitation_Letter 3.pdf
- facilitation letter 1 .pdf
- IRB approval_a4fbe.pdf
- Cross_sectional_inform_consent_form copy 2.pdf
